# Supplementary material for: Negative Association of Gulf War Illness Symptomatology with Predicted Binding Affinity of Anthrax Vaccine Antigen to Human Leukocyte (HLA) Class II Molecules
Source: Vaccines (Basel). 2025 Jan 18;13(1):88. doi: 10.3390/vaccines13010088 (PMC11768865; doi:10.3390/vaccines13010088)
Supplement: Supplementary file 1 [file vaccines-13-00088-s001.zip]

Archive with 1 entries (1 files):
- vaccines-3403289-supplementary.pdf
